# Supplementary material for: Evolution and Functional Differentiation of the C-terminal Motifs of FtsZs During Plant Evolution
Source: Mol Biol Evol. 2024 Jul 15;41(7):msae145. doi: 10.1093/molbev/msae145 (PMC11285052; doi:10.1093/molbev/msae145)
Supplement: msae145_Supplementary_Data [file msae145_supplementary_data.zip]

Archive with 2 entries (2 files):
- Supplementary data.txt
- Supplementary Materials - 24-6-17 - changes.pdf
