# Supplementary material for: Evolution and Functional Differentiation of the C-terminal Motifs of FtsZs During Plant Evolution
Source: Mol Biol Evol. 2024 Jul 15;41(7):msae145. doi: 10.1093/molbev/msae145 (PMC11285052; doi:10.1093/molbev/msae145)
Supplement: msae145_Supplementary_Data [file msae145_supplementary_data.zip › Supplementary data.txt]

>Synechocystis sp. PCC 6803 FtsZ
MTLNNDLPLNNIGFTGSGLNDGTEGLDDLFSSSIVDNEPLEALVETPTFASPSPNLKRDQIVPSNIAKIKVIGVGGGGCNAVNRMIASGVTGIDFWAINTDSQALTNTNAPDCIQIGQKLTRGLGAGGNPAIGQKAAEESRDEIARSLEGTDLVFITAGMGGGTGTGAAPIVAEVAKEMGCLTVGIVTRPFTFEGRRRAKQAEEGINALQSRVDTLIVIPNNQLLSVIPAETPLQEAFRVADDILRQGVQGISDIIIIPGLVNVDFADVRAVMADAGSALMGIGVGSGKSRAKEAATAAISSPLLESSIQGAKGVVFNVTGGTDLTLHEVNVAAEIIYEVVDADANIIFGAVIDDRLQGEMRITVIATGFNGEKEKPQAKTSSKPVLSGPPAGVETVPSTTTPEDPLGEIPMAPELDIPDFLQKRRFPRR


>WP_015081472.1  Anabaena sp. 90 FtsZ
MTLDNNQGLIYNSQNPGQPGFSLAVNSSNPFNNSGMNFAQGKDGKRISLENSGIGEIVPGRVANIKVIGVGGGGGNAVNRMIESDVSGVEFWSINTDAQALTLAGAPSRLQIGQKLTRGLGAGGNPAIGQKAAEESRDEIATALEGADLVFITAGMGGGTGTGAAPIVAEIAKEMGALTVGVVTRPFIFEGRRRTSQAEQGIEGLKSRVDTLIIIPNNKLLEVIPEQTPVQEAFRYADDVLRQGVQGISDIITIPGLVNVDFADVRAVMADAGSALMGIGVSSGKSRAREAAIAAISSPLLECSIEGARGVVFNITGGSDLTLHEVNAAAETIYEVVDPNANIIFGAVIDDRLQGEVRITVIATGFTGDIQPPSAQTTVTPRVVTPIPTTTTTTRRPTPLQQPVNNPTPSVEPPKEKPSLDIPDFLQRRRTPPRN 


>Synechococcales cyanobacterium T60_A2020_003 FtsZ
MNASNPFTGFSGLNSSQLHDNSSDSLADESRSGEIVPSSIAKIKVIGVGGGGCNAVNRMVSSGVIGIEFWTVNTDAQALKHSSAHNCLQVGQKVTRGLGAGGNPAIGQKAAEESRDEISSALEGSDLVFITAGMGGGTGTGAAPVVAEVAKEVGALTVGVVTRPFSFEGRRRTNQADEGIEALQSRVDTLIVIPNDKLLSVISEQTPVQEAFRVADDVLRQGVQGISDIITIPGLVNVDFADVRAVMADAGSALMGIGIGSGKSRAREAAMSAISSPLLESSIDGARGVVFNITGGSDLTLHEVNAAAEIIYEAVDPNANIIFGAVIDERAQGEVRITVIATGFSAEAPAPPATTTTRVATPMRRSLSTPTPPPTSSPSTEPRKSPPGLDIPEFLQRRRPNR


>Limnoraphis robusta FtsZ
MNSKTNLGSTQKNNNNEQPDYQTNQRFAAESTNPFRKNERMVNPNSDSNSMPHEESWSSDIIPSNAAKIKVIGVGGSGGNAVNRMIESEVSGVEFWAVNTDAQALAQSRALKRLQVGQKLTRGLGAGGNPAIGQKAAEESRDEIAHALEGADLVFITAGLGGGTGTGGAPVVAEIAKEVGALTVGVVTRPFTFEGRRRISQADDGVAALQSRVDTLIIIPNNKLLSVINEQTPVQEAFRYADDVLRQGVQGISDIITIPGLVNVDFADVRAVMADAGSALLGIGLGSGKSRAREAATGAISSPLLESSIEGAKGVVFNITGGTDLTLHEVNAAAETIYEVVDPNANIIFGAVIDERLQGEVKITVIATGFSSEKQQTLPSNRETTPKPFNPPPPPPLGQQPPKDPSEQQPQQPGLDIPDFLRRRRPTR


>Alkalinema sp. FACHB-956 FtsZ
MTLNESLEPGQIRSHADIGSHEDGVSKFASVGDSSNSLRSISSSSNSGGNVKVVPGEELRSGDIVPSSIAKIKVIGVGGSGGNAVNRMIASEVTGVEFWSINTDAQALTQSSAQKRLQIGQKLTRGLGAGGNPAIGQKAAEESRDEIAAALEGSDLVFITAGMGGGTGTGAAPIVAEVAKEIGALTVGVVTRPFTFEGRRRTNQAEEGLAALQGRVDTLIIIPNDKLLSVISESTPVQEAFRTADDVLRQGVQGISDIITIPGLVNVDFADVRAVMADAGSALMGIGIGSGKSRAREAAMAAISSPLLEASIDGARGVVFNITGGHDLTLHEVNAAAEIIYEVVDPNANIIFGAVIDERMQGEVRITVIATGFSGETQVQAATRPTATPKRSVPKSETNAGGLPLPEPRTPKPAPPTPGGLDIPEFLQRRRPPRG


>Synechocystis sp. PCC 7509 FtsZ
MPATDDLSNPIVPGRVANIKVIGVGGGGGNAVNRMIASNVSGIEFWSINTDAQALVQSASVKRLQIGQKLTRGLGAGGNPAIGQKAAEESRDEIAAALENADLVFITSGMGGGTGTGAAPIVAEIAKEMGALTVGVVTRPFIFEGRRRTSQAEQGIEGLESRVDTLIVIPNDKLLSVISEQTPVQEAFRFADDILRQGVQGISDIITIPGLVNVDFADVRAIMADAGSALMGIGVGSGKSRAQEAANAAISSPLLESSIEGARGVIFNITGGSDLTLHEVNAAAEIIYEVVDPNANIIFGAVIDERLQGEVRITVIATGFTGEAVAASPTATKVAQTTKTPQPTTPPPSAASYEPKEKTGLDIPDFLQRRRPSR


>Galdieria_sulphuraria FtsZB
MCHCDWNSLCFLSPVVPVSYSYCPSTLCQLHKALYFRNQGISRSRRLPTRFRLSTVARVSDSTATTTSEKVGSRTETNRAPVNLPQQQCKIKVVGVGGAGGNAVQRMLESGLQDVEFLCANTDAQALARFQEVYCQKTHHQVIQIGKQSCRGLGAGGNPEAGRVAAEESKEDIAKALQGGDLVFVTAGMGGGTGTGAAPIVADVARELGCLTVGVVTKPFAFEGRRRLQQAIDGLASLREKVDTLIVISNDRLLETVPKDTPLTEAFIFADEVLRQGVGGISDIITKPGLVNVDFADVRTVMAEKGFALLGIGTASGDSRARNAATAAISSPLLDFPITSAKGAVFNITGGADMTLSEVNQAAQVIYDSVDSDANIIFGAVVDETFKGKVSVTVVATGFS


>Cyanidioschyzon_merolae FtsZB
MSGGGCPGTLHHRMQSCIASRGLAPAVPDRSHTQKTPFVTTVYRDIRARVRTAGDLAATRAHSDLFLALFARLAKNMPDFAFVTTVHHKFNTHSHTVCRNKSKSRCRKGLANVESLLDAHGDGLEQRPTPQSVLAHKALRAGQVGLSSSSRSDYQQKPVDTDTPPCVVKVFGVGGGGCNAISRMLEDGEFRGVRFAIANTDHQALIEFKKKYILYTQNAVLETVVPLGESICRGLGAGGNPEVGCAAAEESHDRIAQAIGVGTDLLFITAGMGGGTGTGAAPVVARIAKSLGALTVGVVTKPFSFEGRHRMQQALDGVAALRENVDTLIVVSNDRLMHVVPKNMPLKRAFRVADDVLKNGVRGISELITRPGLINVDFADVRSVMAEKGYALLGLGTGSGERRAKEAALAAVSSPLLDFPLNSAKGAVFNICGGPDMTLSEVNQCAEVIFQHLDPDASIIFGATVDPTLGPRADISVTVVATGFAS


>Galdieria sulphuraria FtsZA
MLSFICSSPGGRLLSSKRSSFVYDKKKNTCSSESCFTRRFGRRNELILIFPEASDSVSSPPPLRDGNQKPTSDKNASKMHPSNNTTTASSKENVKSNQTHRSFATTQTGTKFVSSGGAVNPCIIKVVGVGGGGSNAVNRMCEMVEGVEFWCINTDAQALSRVKTSNSVTIGSEITRGLGAGGKPEVGRQAAEESQAAISSAVQGGDLVFVTAGMGGGTGSGAAPIVAKIAKEQGCLTVGVVTKPFSFEGRRRMQQAEEAIEALRKEVDTLIVVSNDKLLEIVPENTALEKAFSVADDILRQGVVGISEIIVRPGLINVDFADVRSIMADAGSALMGIGSGSGKSRAKDAAVAAISSPLLDFPIERAKGIVFNITGGHDMTLHEINAAAEVIYEAVDLNANIIFGALVDDSMENELSITVIATGFPQPSDSPSSSMTQTPSAVDVTSFIQGNTNPRSSSSSLASHVTKPKRDIPDFLRRFQQENK


>Cyanidioschyzon_merolae FtsZA
MNHRTPLSARGEARAAYAAFVPATGTVWSASRHRSLGRSYFTASRPGTLQPHCSSRGKRHNVDWLRSAMRVQANGASYPGRGNDRQLSSLPLSSDSSAPPCLIKVIGVGGGGGNAVNRMADTGISGVEFWAINTDVQALKRSAAHHTLSIGNKLTRGLGAGGNPEVGRKAAEESCDQIAEAVRGADLVFVTAGMGGGTGSGAAPVVAEAAREQGCLTVGVVTKPFAFEGRKRMNQALEAIEALRESVDTLIVVSNDKLLQIVPENTPLQDAFRVADDILRQGVVGISDIIIRPGLINVDFADVRSVMAHAGSALMGIGTGSGKSRAHDAAVAAISSPLLDFPIERAKGIVFNVTGGEDMTLHEINQAAEVIYEAVDPNANIIFGALIDQQMESEISITVVATGFPQPNESANSGGSSSTLNATANEFYQAGAAPSSPKLGGTSRRGGIAADTATHFGRDAGARRPAPGPQVPPPNRQVTPPPPQPGPSRTIGNIPDFLRRFQK


>Edaphochlamys debaryana FtsZ1 
MLASRYSVNKRVVGSSCRSTRVPAPRPVPASHSGARLVPSAPGTSYAPEPRTFGQPHASQCRPLPGRNYMAVASTGYSPFVGGDARIKVIGVGGGGGNALNRMISSGLQGVEFWAINTDAQALAAHQALNKVQIGSELTRGLGCGGNPELGRKAALESEEALRRMVQGADLVFITAGMGGGTGTGAAPVVARISKEMGILTVGVVTYPFNFEGRRRAGQALEGIEGLRNAVDSVIVIPNDRLLDVASSSTALQDAFALADDVLRQGVQGISDIITVPGLINVDFADVKAIMSNSGTAMLGVGAASTATVAPGGPDRAEQAAMAATSAPLIQRSIEKATGIVYNITGGRDLTLSEVNRVSEVVTALADPSCNIIFGAVVDEQYDGELHVTIIATGFAPTYENELLSGGGSAAQQARQQRRAAHQAAAASMGAKQAPAAAAAAPAPVTPAAAPAAAAPAPVSMPPQPSLPANPATQPWSRPNRAKLDFLGRSIL


>Chlamydomonas eustigma FtsZ1 
MQQARSRLDSSLLSSRAVPCVSRCFSTASCSSHSLLRALGQPINRATNSNSRSLSTPLSIGVKNAFPYTMIHSSGYETPSFQPVGGDAHIKVIAVGGGGGNALNRMIASGLQSVEFWAVNTDSQALAQHAALNKVQIGTELTRGLGCGGNPALGHQAAMESEEALRKMLQGADLVFITAGMGGGTGTGAAPVVAKLSKEMGILTVAVVTYPFNFEGRRRGTQAVDGIEGLRQNVDSIIVIPNDRLLDVATERTALQDAFSLADDVLRQGVQGISDIITVPGLINVDFADVKAIMSNAGTAMLGVGVASGPDRAEQAALSATAAPLIQRSIEKATGIVFNITGGSDLTLQEVNRVSEVVTGLADPSCNIIFGAVVDDQYDGEIHVTIIATGFSHSFEEQLFTSKAGNSNKRNVQSREQPQQGSFPPPPPPQQQKPQQESSGPSWVRPVGFLGRSIL


>Ostreococcus tauri FtsZ1
MAMMHASMAVTRASASDARVKRHEDVGRERGRGRPGRMSGRPSATTTEGRRESVVARANAKIKVLGCGGGGSNAVNRMISGGLQGVEFWTVNTDSQALVNSLAPNKLQIGEQVTRGLGAGGNPELGEIAANESRDALEQAVSGSDLVFITAGMGGGTGSGSAPVVAKLSKAKGILTVGVVTYPFSFEGRRRIQQATEAIEALRANVDTLIVIPNDRLLDVVEEGTPLQEAFLLADDVLRQGVQGISDIITIPGLVNVDFADVRTVMKDSGTAMLGVGVASGKNRAEEAARAAMSAPLVEHSIDRAMGIVFNITGGPDMTLMEVNAVSEVVTSLADPNANVIFGSVVDEKHRGEIAVTIVATGFQPAGPGGKFRESPSRRAPAPEQKQEEPQLARSESALPWNRSESRRGGGFLGSFRR


>Chlamydomonas reinhardtii FtsZ1
MLASSSLTSKRSACASSSASRVPHVRAAPVPQRAVTPQPATSTSYPSQPVFRQHQVAPVRGRPGRNYMVVASTGYIPFGGDARIKVIGVGGGGGNALNRMINSGLQGVEFWAINTDAQALAAHQALNKVQIGSELTRGLGCGGNPELGRRAAMESEEALRRMVQGADLVFITAGMGGGTGTGAAPVVARLSKELGILTVGVVTYPFNFEGRRRAGQALEGIEALREAVDSVIVIPNDRLLDVAGASTALQDAFALADDVLRQGVQGISDIITVPGLINVDFADVKAIMSNSGTAMLGVGAASTATAAPGGPDRAEQAAVAATSAPLIQRSIEKATGIVYNITGGRDLTLAEVNRVSEVVTALADPSCNIIFGAVVDEQYDGELHVTIIATGFAPTYENELLNGGNAQQQQARAARRASNQATAASLAPNPVPAAAPAAPAPPAQPAMPAVQPTTPPANPAAPWSRPNRAKLDFLGRSIL


>Micromonas commoda FtsZ1
MSGVSEARIKVIGCGGGGGNAVNRMINSGLQGVEFWSLNTDAQALVQSQADNRIQIGKQVTRGLGTGGNPELGKKAAEESATEIQQAVRGADLVFVTAGMGGGTGSGSAPVVARLSREAGNLTVGVVTQPFTFEGRRRFIQAQESIEQLRANVDTLIVIPNDRLLDVVMDDAPLQEAFLLADDVLRQGVQGISDIITISGLVNVDFADVKAVMKGSGTAMLGVGVAQGKNRAEEAATAAISAPLIEHSIDRATGIVYNITGGSDLTLQEINTVSEVITSLADPAANIIFGAVVDDQYKGELQVTVIATGFATPSSINSGKGGDSGGPPPPTPPAGGGGGLPWQRESGARRGSFLDNYGR


>Volvox carteri f. nagariensis FtsZ1
MLAAGSVLTKRAACNTCPTVSIPHIRSCAMPQTIGNWLCPAVGTSHSNAARTSTFTHVMPCHRRPGRESMTVASTGYTPFGGDARIKVIGVGGGGGNALNRMISSGLQGVEFWAINTDAQALAAHQALNKVQIGTELTRGLGCGGNPELGRQAALESEDALRRMVQGADLVFITAGMGGGTGTGAAPVVARISKELGILTVGVVTYPFNFEGRRRAGQALEGIEGLRAAVDSVIVIPNDRLLDVASASTALQDAFALADDVLRQGVQGISDIITVPGLINVDFADVKAIMSNSGTAMLGVGAASTATITPGGPDRAEQAAMAATSAPLIQRSIEKATGIVYNITGGRDLTLAEVNRVSEVVTALADPSCNIIFGAVVDEQYDGELHVTIIATGFAPTYENELLSGGNSSQQQARQQRRAAVNGLSTSASGAGAKAAPGGMGPPPHPPTPTQSQPSVGTPAQLPWSRPNRAKLDFLGRSIL


>Klebsormidium nitens FtsZ1
MSRPDSRHSCSPSQAPAVAPSSAGSFLKGQALFETAGDRPKPRHSRCRAVVRARGRPDQANIKVIGVGGGGGNAVNRMVGSGLQGVEFLAVNTDSQALVTSAAHDKLQIGQELTRGLGTGGKPELGEQAAEESQEALAFAVQDADMIFITAGMGGGTGSGAAPVVARLSKEAGVLTVGVVTYPFTFEGRRRANQALDAIENLRKHVDTLIVIPNDRLLDVVQEATPLQDAFLLADDVLRQGVQGISDIITIPGLVNVDFADVKAIMSNSGSAMLGVGFSTGKNRAEEAALAATSAPLIERSIERATGIVYNITGGTDLTLQEVNEVSKVVTSLADPEANVIFGAVIDPKYEGELHVTIIATGFTQGFEKSLFSPKTAAAAPPPAPTKKELQMPSWKNLVPSSTRSKGNLW


>Chara braunii FtsZ1
MQAVASTAAAVPTSTWCAGADSSTPAGITRSAAAGGGGGGGGAAASSAISTRPLSIQNSAGLSLRSSPSGQSSCLERWVSSAGSVGMGSLMRLGVTTGVTLTRSQGATSSCPMMPVGGLPAASAVKARAAVSASPACVPNEKLTPEFLGRRSRWREVAVRQQVPAFDETAKMIPQTVSADNARIKVIGVGGGGGNAVNRMIGSGLQGVDFWAVNTDAQALLQSAANHRVQIGQELTRGLGTGGNPELGEKAAEESKAELEDAVSEADMVFITAGMGGGTGSGAAPVVARMSKEAGNLTVGVVTYPFTFEGRRRAQQGLTAIEELRKYVDTLIVIPNDRLLDIVTEGTPLQDAFLLADDVLRQGVQGISDIITIPGLVNVDFADVKAVMSNSGTAMLGVGVSSGKNRAEEAAIAATSAPLIEKSIERATGVVYNITGGTDLTLQEVNLVSQVVSELADPSANIIFGAVVDEQYNGEVHVTIIATGFSQSFQKALIDPKASRELEKTELPWRRQIPLSVPSRPQNAIGRGF


>Takakia lepidozioides FtsZ1  
MASVDAARIKVIGVGGGGNNAVNRMIGSGLQGVEFWAINTDSQALLQSAATHRVQIGEELTRGLGTGGNPNLGEQAAEESLEAIAEAVADSDLVFITAGMGGGTGSGAAPVVARVSKEVGHLTVGVVTYPFTFEGRRRGQQALEAIEQLRKSVDTLIIIPNDRLLDVVQEQTPLQDAFLLADDVLRQGVQGISDIITTPGLVNVDFADVKAVMSNSGTAMLGVGMSTGKNRAEEAALQATSAPLIERSIERATGVVYNITGGKDLTLQEVNRVSQIVTGLADPTANIIFGAVVDDRYTGEVHVTIIATGFSQTFQKTLVDPKAARQDMQEATKGAELPWKRASPVPSRFPQGLGSKGFL


>Spirogloea_muscicola FtsZ1
MAAVARQSLPAGASLRPPAEALQAACCSSLALPRRLSLALRFHCRHPGTAHGSRPHRLLRARGNRLRPLIGAGRPGVGVRAAVAPIDTARIKVIGVGGGGGNAVNRMVSSNLQGIEFWAVNTDAQALLQSSASHKLQVGEALTRGLGTGGNPELGERAAEESRDAIAEAVEDADLVFITAGMGGGTGSGAAPVVARLSREAGRLTVGVVTYPFSFEGRRRAQQAVAAIEQLRKNVDTLIVIPNDKLLSVVQEQTPLQDAFLLADDVLRQGVQGISDIITIPGLVNVDFADVKAVMSNSGTAWLGVGSSTGKNRAEEAALAATSAPLVEANIQSATGVVYNITGGKDLTLQEVNRVSQVVTELADPGANIIFGAVIDEKYEGEVHVTIIATGFSQTFQKTLLDPRTSRLTLDEPNKQGLDLPWKRNPLPSRFTASFGKGFSL


>Anthoceros punctatus FtsZ1 
MYSQPRPCAFTPVAWYLAVPSQSSCPSAAAFPASSASLDFSRRFRIRHSSAAAGDIFVGNPLPCHFRPLELTRRPAGHGRANQAIVAVMPGFENLTPPMDLARIKVIGVGGGGNNAINRMIGSGLQGVEFWAINTDSQALLQSAATHRVQIGDQLTRGLGTGGNPELGERAAEESKEAIQEAVANSDLVFITAGMGGGTGSGAAPVVARLSKEVGHLTVGVVTYPFTFEGRRRAQQALEAIEQLRKSVDTLIVIPNDRLLDVVQEQTPLQEAFLLADDVLRQGVQGISDIITIPGLVNVDFADVKAVMSNSGTAMLGVGSSTGKNRAEEAAQQATSAPLIERSIERATGIVYNITGGKDLTLQEVNRVSQVVTSLADPAANIIFGAVVDERYTGSVNVTIIATGFSQTFQKAIVEAKPTRQQESPESRSEFPWKRSAPVTSRFPPGLGGKGYL


>Ceratodon purpureus FtsZ1
MGTLARLSPSPSPSASASSVSGARSMSVMSSVARQCGCAEAQKLGKSQFLGNLNPVLQHRVQVQARGWRQRRAGVRRAVVVASGAKIKVIGVGGGGNNAVNRMIGSGIQGVDFWAINTDVQALQKSKAEHRVQIGEALTRGLGTGGKPFLGEQAAEESIEIIAEAVVDADLVFITAGMGGGTGSGAAPVVARVAKEAGQLTVGVVTYPFTFEGRRRSQQAVDAIEQLQKSVDSLIVIPNDRLLDVSGDKTPLQEAFSLADDVLRQGVQGISDIITTPGLVNVDFADVRAIMSNSGTAMLGVGSSSGKNRAEEAAVQAASAPLIERSIEQATGIVYNITGGSDLTLQEVNTVSEIVTGLADPSANIIFGAVVDDKYTGEVHVTIIATGFSHNFQKSLVDPRAARSEPVQEAPRSTPEVPRKQTTPILSRFRQGLGGKGIL


>Physcomitrium patens FtsZ1
MGSTARLRLSPSPSSVSGSLCPASARSVYPMGSVAVRVTSRCRWLGAESRLGKSQFFGAGKPLVHLQKRGWSLGWEGRAAGRTVVMANLSGAKIKVIGVGGGGNNAVNRMIGSGIQGVDFWAINTDVQALQKSQAQHRVQIGEALTRGLGTGGKPFLGEQAAEESIDIIAEAVVDADLVFITAGMGGGTGSGAAPVVARVAKEAGQLTVGVVTYPFTFEGRRRSQQAVEAIENLRKSVDSLIVIPNDRLLDVSGDKTPLQEAFSLADDVLRQGVQGISDIITTPGLVNVDFADVRAVMSNSGTAMLGVGSSSGKNRAEEAAIQAASAPLIERSIEQATGIVYNITGGSDLTLQEVNTVSQIVTGLADPSANIIFGAVVDDKYTGEVHVTIIATGFSHTFEKLLVDPKAARAEVQETPSNTPEKPRKQSTLNLFRQGLNRKGFL


>Ceratopteris richardii FtsZ1A
MLAQSSPRSQAVHQLTEPSLSVSRLYRSVHSARIPTSLPFRATCSLKSYGYQRQEYCGRAFSAAWEVLPPHEGARIKVIGVGGGGNNAVNRMINSGLQGVEFWAINTDAQALVQSAATHRLQIGQQITRGLGTGGKPELGEQSAEESKSAIQEAVTNAELVFITAGMGGGTGSGAAPVVARMSKEAGNLTVGVVTYPFSFEGRRRAVQALEAIERLQNSVDTLIVIPNDRLLDVAQEQTLLQEAFLLADDVLRQGVQGISDIITVPGLVNVDFADVKAVMSNSGTAMLGVGMSTGKNRAEEAAQQAASAPLIERSIERATGVVYNITGGKDLTLQEVNKVSQVVTSLADPAANIIFGAVVDERYNGEIHVTIVATGFSQTFQKSIIDPRAAKQIVEPEPKPVDSSWKQPATSSARPSVRKSFF


>Ceratopteris richardii FtsZ1B
MLAQSSPRSQAVHQLTEPSLSVSRLYRSVHSARIPTSLPFRATCSLKSYGYQRQEYCGRAFSAAWEVLPPHEGARIKVIGVGGGGNNAVNRMINSGLQGVEFWAINTDAQALVQSAATHRLQIGQQITRGLGTGGKPELGEQSAEESKSAIQEAVTNAELVFITAGMGGGTGSGAAPVVARMSKEAGNLTVGVVTYPFSFEGRRRAVQALEAIERLQNSVDTLIVIPNDRLLDVAQEQTLLQEAFLLADDVLRQGVQGISDIITVPGLVNVDFADVKAVMSNSGTAMLGVGMSTGKNRAEEAAQQAASAPLIERSIERATGVVYNITGGKDLTLQEVNKVSQVVTSLADPAANIIFGAVVDERYNGEIHVTIVATGFSQTFQKSIIDPRAAKQIVEPEPKPVDSSWKQPATSSARPSVRKSFF


>Adiantum capillus-veneris FtsZ1A
MLSHHTFSSRASHQHTEPSLPLSSSFQRAQAARISNPFALKAHGRLHACRVQSYARNTRVFATAQASLPSYEGARIKVIGVGGGGNNAVNRMIGSGLQGVEFWAINTDAQALVQSAAPQRLQIGQEVTRGLGTGGKPELGEQSAEESKSVIQEAVANAELVFITAGMGGGTGSGAAPVVARMSKEAGNLTVGVVTYPFSFEGRRRAVQALEAIERLQKSVDTLIVIPNDRLLDVAQEQTLLQEAFLLADDVLRQGVQGISDIITIPGLVNVDFADVKAVMSNSGTAMLGVGMSTGKNRAEEAAQQATSAPLIERSIERATGVVYNITGGKDLTLQEVNKVSQVVTSLADPAANIIFGAVVDERYNGEIHVTIVATGFSQTFQKSIIDPRAAKQAAEQEAKSMDNNWKQPATSSTRPLQSPSRKGFF


>Adiantum capillus-veneris FtsZ1B
MLAQRKLHSLGGEHDSSGDLSPSIRALSSASWRPYSRVIGSLSLKSSSESFKLQVSSNGVVGADQLPGVSQRVWASSSSLPSYEGARIKVIGVGGGGNNAVNRMIGSGLQAVEFWAINTDAQALLQSSASQRLQIGEQITRGLGTGGKPELGEQAAEESRDAIQVAVSNADLVFITAGMGGGTGSGAAPVVARLSKEAGNLTVGVVTYPFSFEGRRRAVQALEAIERLQNAVDTLIVIPNDKLLDIAQEQTLLQEAFLLADDVLRQGVQGISDIITIPGLVNVDFADVKAVMLNSGTAMLGVGMSTGKNRAEEAAQQATSAPLIERSIERATGIVYNITGGKDLTLQEVNKVSQVVTSLADPSANIIFGAVVDERYDGEIHVTIVATGFSHTFQKVLIDPKAAKVEAEEEKKTESTWRRSPVAARPSQGVDKRGFF


>Alsophila spinulosa FtsZ1
MLAQQNFSPVAPSHQPRELNAALSLPQARQSACVSNLLSCKGLSRLHTRSAQWKLASGRSLLPAIRASLPAYEGARIKVIGVGGGGNNAVNRMIGSGLQGVEFWAINTDAQALLQSAAPQRLQIGEQITRGLGTGGKPELGEQSAEESKDAIQGAVANADLVFITAGMGGGTGSGAAPVVARMSKEAGHLTVGVVTYPFSFEGRRRAVQALEAIERLQKSVDTLIVIPNDRLLDVAQEQTLLQEAFLLADDVLRQGVQGISDIITVPGLVNVDFADVKAVMTNSGTAMLGVGMSTGKNRAEEAAQQATSAPLIERSIERATGVVYNITGGKDLTLQEVNKVSQVVTSLADPAANIIFGAVVDDRYTGEIHVTIVATGFSQTFQKSIIDLKAAKQNVEEAKSTDGNWKRPLPTTARPSQDLSRKGFL


>Ginkgo biloba L. FtsZ1
MHCYQYARAGLHCLPVTRETCSPCLAGSSMHSLGFGRNPTHFSSGNVSNLRISWAASHLEGVKLLSCSDVGRNGSRLRVRGVCRNSYSSLRPMDSARIKVIGIGGGGNNAVNRMIGSGLQGVEFYAINTDAQALLQSAAENPVQIGGQLTRGLGTGGNPELGEHAAEESKEVIIEALKDSDLVFITAGMGGGTGSGAAPVVARLSKEAGYLTVGVVTYPFSFEGRKRSAQALEAIERLQQCVDTLIVIPNDRLLDVVEEQTPLEEAFLLADDVLRQGVQGISDIITIPGLVNVDFADVKAVMRNSGTAMLGVGVSTGKNRAEEAAQQATSAPLIEKSIERATGVVYNITGGKDLTLQEVNRVSQVVTSLADPSANIIFGAVVDDRYTGEVHVTIVATGFSQTFQKPLMTDPKAAKLEAPANKGLEPSKNGSAAVSSRPSGRKWLL


>Picea sitchensis FtsZ1
MQCFHSPSILSVGGETVYYCNVRSSPSSVQFGRSLAPFSGGMAANTAVSWSSQFRVGKLFHSEVARNGGGSKVRRVCRSSYSPFRQMESARIKVVGIGGGGNNAVNRMIAAGLHGVEFYAINTDAQALLQSAAENPVQIGEQLTRGLGTGGNPELGEQAAEESKEAIVECLKESDLVFITAGMGGGTGSGAAPVVARLSKEADNLTVGVVTYPFSFEGRRRSVQALEAIERLQKCVDTLIVIPNDRLLDVVEEQTPLEEAFLLADDVLRQGVQGISDIITIPGLVNVDFADVKAVMSNSGTAMLGVGVSSGKNRAEEAAQQATSAPLIERSIERATGVVYNITGGKDLTLQEVNKVSQVVTSLADPSANIIFGAVVDDRYAGEIHVTIIATGFSQTFQKALVTDPKVAKQEAQEAKGLESSRKGSAPVSSRPSGRKWLL


>Pinus tabuliformis FtsZ1
MQCFHCPSILSVGGERLYSYHIRSSPSSFQFGWSLAPFSGGMAANTWSSKFGGAKLFHSGVAGNGGGLRVRRVCRSSYSPFRQMESARIKVVGIGGGGNNAVNRMIAAGLHGVEFYAINTDAQALLQSAADNPVQIGEQLTRGLGTGGNPELGEQAAEESKVAIVESLKESDLVFITAGMGGGTGSGAAPVVARLSKEAGNLTVGVVTYPFSFEGRRRSVQALEAIERLQKCVDTLIVIPNDRLLDVVEEQTPLEEAFLLADDVLRQGVQGISDIITIPGLVNVDFADVKAVMSNSGTAMLGVGVSSGKNRAEEAAQQATSAPLIERSIERATGVVYNITGGKDLTLQEVNKVSQVVTSLADPSANIIFGAVIDDRYAGEIHVTIIATGFSQTFQKTLVTDPKVARQEAQEAKGLESSRKGSAPVSSRPSGRKWLL


>Musa acuminata subsp. malaccensis FtsZ1
MASSLRFSCPSHLHLASISFLPSLHSPCGPAPAPAPAAAARRGALRRRGVAAVRCSFSPFVPVESARIKVVGVGGGGNNAVNRMIGSGLQGVEFYAINTDSQALLHSQAQNPLQIGEVLTRGLGTGGNPLLGEQAAEESKETIASALKDSDLVFITAGMGGGTGSGAAPVVAQISRDAGYLTVGVVTYPFSFEGRKRSVQALEAIEKLQKSVDTLIVIPNDRLLDIVDEHTPLQDAFLLADDVLRQGVQGISDIITIPGLVNVDFADVKAVMKNSGTAMLGVGVSSSKNRAQEAAEQATLAPLIGSSIESAMGIVYNITGGKDITLQEVNKVSQVVTSLADPSANIIFGAVVDDRYSGEIHVTIIATGFSQSFQKTLLTDPRSAKVADNETKTGAHLMKSTANSPPVSSRSRKLFF


>Dioscorea alata FtsZ1
MASSLQLSRPINPISPTPSLNLFSYSTGFAPVERRMVFRRTRSHSVRCSLPSFAPMDSARIKVVGVGGGGNNAVNRMIGSGLQGVDFYAINTDAQALLNSQAKHPLQIGELLTRGLGTGGNPQLGEQAAEESKEAIATALKDSDLVFITAGMGGGTGSGAAPVVAQISKEAGYLTVGVVTFPFSFEGRKRSLQALDAIEKLEKSVDTLIIIPNDRLLDIVDEQTPLQDAFLLADDVLRQGVQGISDIITIPGLVNVDFADVKAVMKNSGTAMLGVGVSSSKNRAQEAAEQATLAPLIGSSIESATGVVYNITGGKDITLQEVNQVSQVVTSLADPSANIIFGAVVDDRYTGEIHVTIIATGFPQSFQKSILADPRAIKMIEAQQEARISSMPVKSANSSPVPSRSRKLFF


>Elaeis guineensis FtsZ1
MAASPSLQLSNPTHLASPSSLPLAPSPRGLSAVGRRRASLWRGGSTVRCSYSSFAPVDSARIKVVGVGGGGNNAVNRMIGSGLQGVEFYAINTDAQALLHSQAKNPLQIGELLTRGLGTGGNPLLGEQAAEESKEVIANALKDSDLVFITAGMGGGTGSGAAPVVAQISKEAGYLTVGVVTYPFSFEGRKRSLQALEAIEKLQKSVDTLIIIPNDRLLDVVDEHTPLQDAFLLADDVLRQGVQGISDIITIPGLVNVDFADVKAVMKNSGTAMLGVGVSSSKNRAQEAAEQATLAPLIGSSIESATGVVYNITGGKDITLQEVNRVSQVVTSLADPSANIIFGAVVDDRYTGEIHVTIIATGFSQSFQKTLLTNPKAAKIVDARENKGGALPVNTVTDSSPVPSMPRKLFF


>Arabidopsis thaliana FtsZ1
MAIIPLAQLNELTISSSSSSFLTKSISSHSLHSSCICASSRISQFRGGFSKRRSDSTRSKSMRLRCSFSPMESARIKVIGVGGGGNNAVNRMISSGLQSVDFYAINTDSQALLQSSAENPLQIGELLTRGLGTGGNPLLGEQAAEESKDAIANALKGSDLVFITAGMGGGTGSGAAPVVAQISKDAGYLTVGVVTYPFSFEGRKRSLQALEAIEKLQKNVDTLIVIPNDRLLDIADEQTPLQDAFLLADDVLRQGVQGISDIITIPGLVNVDFADVKAVMKDSGTAMLGVGVSSSKNRAEEAAEQATLAPLIGSSIQSATGVVYNITGGKDITLQEVNRVSQVVTSLADPSANIIFGAVVDDRYTGEIHVTIIATGFSQSFQKTLLTDPRAAKLLDKMGSSGQQENKGMSLPHQKQSPSTISTKSSSPRRLFF


>Cucumis sativus FtsZ1
MATFHLTNISSSSSSSLHPQFHHKTPFFPSNFPSPSIAKRKFPSRRHHLAVVGCSFSPMESAKIKVVGVGGGGNNAVNRMIGSGLKGVDFYAINTDSQALLQSAAENPLQIGELLTRGLGTGGNPLLGEQAAEESKEAIAGALKGSDLVFITAGMGGGTGSGAAPVVAQISKEAGYLTVGVVTFPFSFEGRKRSLQALEAIEKLQKNVDTLIVIPNDRLLDIADEQTPLQDAFLLADDVLRQGVQGISDIITIPGLVNVDFADVKAVMKDSGTAMLGVGVSSSKNRAEEAAEQATLAPLIGSSIQSATGVVYNITGGKDITLQEVNRVSQVVTSLADPSANIIFGAVVDDRYSGEIHVTIIATGFSQSFQKTLLADPRASKLIDKVSGGGQEKSSKASTLPLNLSSAASPTVPNRGRRLFF


>Nicotiana attenuata FtsZ1
MATMLGLSNPAEIAASSPSFAFYHSSFIPKQCCFTKARRKSLCKPQRFSISSSFTPFDSAKIKVIGVGGGGNNAVNRMIGSGLQGVDFYAINTDAQALLQSAAENPLQIGELLTRGLGTGGNPLLGEQAAEESKEAIANSLKGSDMVFITAGMGGGTGSGAAPVVAQIAKEAGYLTVGVVTYPFSFEGRKRSVQALEAIEKLQKNVDTLIVIPNDRLLDIADEQTPLQDAFLLADDVLRQGVQGISDIITIPGLVNVDFADVKAVMKDSGTAMLGVGVSSSKNRAEEAAEQATLAPLIGSSIQSATGVVYNITGGKDITLQEVNRVSQVVTSLADPSANIIFGAVVDERYNGEIHVTIIATGFTQSFQKTLLSDPRGAKLADKGQVIQESMASPVTLRSSTSPSTTSRTPTRRLFF


>Populus trichocarpa FtsZ1
MATLQLQLANPNTSSPSFSTSFQKQLCRFSQKRRLSSSKHGSVSCSFAPMESAKIKVVGVGGGGNNAVNRMIGSDLQGIDFYAINTDAQALVQSAAQNPLQIGELLTRGLGTGGNPLLGEQAAEESKDAIANALKGSDLVFITAGMGGGTGSGAAPVVAQISKEAGYLTVGVVTYPFSFEGRKRSLQALEAIEKLQKNVDTLIVIPNDRLLDIADEQTPLQDAFLLADDVLRQGVQGISDIITIPGLVNVDFADVKAVMKNSGTAMLGIGVSSSKNRAEEAAEQATLAPLIGSSIQSATGVVYNITGGKDITLQEVNRVSQVVTSLADPSANIIFGAVVDDRYNGEIHVTIIATGFSQSFQKSLLTDPKAAKLVDRMSGSQEAKGIPVPLKSSTSSSTVPTRPSPRKLFF


>Edaphochlamys debaryana FtsZ2
MMRQRAPCLRSARALAPCRASAGRSRLVVSASSSQAIIKVFGVGGGGSNAVNNMVNSDVQGVDFWIANTDAQALATSPVDPNCKVQIGGKLTRGLGAGGNPEIGARAAQESSDAIAVALQNTDMVFVTAGMGGGTGSGAAPIVAQIAREMGILTVGIVTTPFTFEGRQRAQQARTALANLRAAVDTLIVIPNDRLLSAMDSNVPIKDAFKIADDVLRQGVKGISEIITVPGLVNVDFADVRAIMSGAGSSLMGQGYGSGPNRAADAALRAISSPLLEVGIDRATGVVWNITGPPNMTLHEVNEAAEIIYDMVDPNANLIFGSVIDNTLPEDTVSITIIATGFGQLEPELGALSDAASARRATAAAAAAQQRAAAVAAASSSGQSSEVEAAPAPAPAPRQVVMPAPVPRPMAAAPQPESSSGGVEIPAFLRRRRMTGK


>Chlamydomonas eustigma FtsZ2
MNLRASGRAGSSRGASLLQSNRSNVSAQFSKCYLNLGRTTTSGNPEMLSPSRGSTVRSASRQEASIQKNCLKLSNQAIIKVFGVGGGGSNAVNNMVDSGIHGIDFWVANTDAQALEASPVDPAHKLQLGSKLTRGLGAGGNPDVGMRAAQESRDSIAAALEGSDMVFVTAGMGGGTGSGAAPVVASVAKEMGILTVGIVTTPFTFEGRQRAVQAKGALANLRAAVDTLITIPNDRLLTAMDSNVPMRDAFKVADDVLRHGVRGISDIITIPGMVNVDFADVRAIMTGAGSSLMGQGFGFGRDRAAQAALQATSSPLLDIGIDKATGVVWNITGPQDMTLFEVNEAAAIIYDLVDPNANLIFGTVIDPSLGDAVSITIIATGFGTTEPELGALSKSQTGGSAGRTATAVAAPSVNPGRQSSTSVVSDPGDERTASGIEIPAFLRRRRLQGK


>Micromonas commoda FtsZ2 
MAAIAGSAAVARAAPALGARRSVRSGSALPKAACARRNKRVMATTRATFAGGLGDDFTAPTPKPAAPTQAFNAASIKVIGVGGGGSNAVNRMVGSDINGVEFWIVNTDAQAMATAAVPSSCHIQIGSELTRGLGAGGNPEIGQKAAEESRQSIEQSLAGSDMVFVTAGMGGGTGSGAAPVVAGVAKAAGILTVGIVTMPFKFEGRQRYNQAMDAVERLRRNVDTLIVIPNDRLLSAVDTALPVQDAFLLADDILRQGVRGICDIITLPGLINVDFADVRAVMADAGSSLMGIGRATGKNRAREAAAAAISSPLLDLGIDRATGIVWNITGSKDLTLHEVNEAAEVIYELVDPSALIIFGAVVNPAIQLAEGEVAITLIATGFQPSSNPQAGRAPPQQQAAPARGGEIMGWGAEGGAPPPPPPPPPRGGGGGIPSFLKRRMGR


>Ostreococcus tauri FtsZ2 
MTRRVGDSRPRANHSIAPPARATSTHRSDGRDGVRARDDARVDAWVETKRGDAREERESDEQSVIGVGGGGSNAVNRMQNSDITGVEFWIVNTDAQALDQQAVDAPNQLQIGAELTRGLGAGGNPEIGQKAAEESRTAVEAALTGADMVFVTAGMGGGTGSGAAPVVAQVAKSAGILTVGIVTMPFKFEGRQRYNQAMEAVERLRQNVDTLIVIPNDRLLAAVDPTLSVQDAFLLADDILRQGVRGITDIITLPGLINVDFADVRAVMADAGSSLMGIGRASGKNRAREAAEAAISSPLLDLGIDRATGIVWNITGGSDLTLHEVNEAAEVIYDLVDPSALIIFGAVIKDGNRATDGEVSITLIATGFSPSAGINQAAAAPVSRQASRQTSFSQPTGGRTPIKGWSQNQEPAPSRNGADKQPVEESRGGIPAFLKRRMGR


>Chlamydomonas reinhardtii FtsZ2
MATLSVQRQRCVAPGARARAPARRLVRLYASSDQAIIKVLGVGGGGSNAVNNMVNSDVQGVEFWIANTDAQALATSPVNGKCKVQIGGKLTRGLGAGGNPEIGAKAAEESRDSIAAALQDTDMVFVTAGMGGGTGSGAAPVVAEVARELGILTVGIVTTPFTFEGRQRAQQARSALANLRAAVDTLIVIPNDRLLSAMDSNVPIKDAFKIADDVLRQGVKGISEIITVPGLVNVDFADVRAIMAGAGSSLMGQGYGSGPRRASDAALRAISSPLLEVGIERATGVVWNITGPPNMTLHEVNEAAEIIYDMVDPNANLIFGAVVDSTLPDDTVSITIIATGFGHVEPELGALADRGSRAAAAASPRVAAAANAPAAAAAAASEADGQLPRVLGGGPVRSAMVPPVTTAAPETPGGASSSGVEIPAFLRRRRVQGK


>Tetrabaena socialis  FtsZ2
MPSFGRLLARQQAPCLRSRQLVARSATAQRAAPGRKSLQVAAGSNQAIIKVFGVGGGGSNAVNNMVNSDVQGVEFWIANTDAQALATSPVDGDHKVQIGNKLTRGLGAGGNPDIGSRAAQESKEAIAEALGDTDMVFVTAGMGGGTGSGAAPVVAQIAREMGILTVGIVTTPFTFEGRQRAQQARAALANLRAAVDTLIVIPNDRLLSAMDSNVPIKDAFKIADDVLRQGVKGISEIITVPGLVNVDFADVRAIMAGAGSSLMGQGYGSGPSRAHDAALRAISSPLLEVGIDRATGVVWNITGPPNMTLHEVNEAAEIIYDMVDAQANLIFGAVIDNTMPEDTVSITIIATGFGTLEPELGALNDTKHAAASRATAHAHRIAAAPAAPPPVEAAPSQGEARMGAAAPMAPRGGAGLAETMMGGVEIPAFLRRRRIMGK


>Volvox carteri f. nagariensis FtsZ2 
MHASRILNSRQQTARLRPAVPARTRLTVRRPCSGNGRTPLRVAASSSQVVIKVFGVGGGGSNAVNNMVNSDVQGVEFWIANTDAQALATSPVDGKHKVQVGSKLTRGLGAGGNPEIGAKAAQESRDAIAAALQNTDMVFVTAGMGGGTGSGAAPVVAQIAREMGILTVGIVTTPFTFEGRQRAQQARIALANLRAAVDTLIVIPNDRLLSAMDTNVPIRDAFKIADDVLRQGVKGISEIITVPGLVNVDFADVRTIMSGAGSSLMGQGMGVGPNRAVEAAQRATSSPLLEVGIDKATGVVWNITGPPNLSLFEVTEAAQIIYSMVDPNVNLIFGAVIDSTLPDDTVSITIIATGFGQLEPELGALNETRRVPRAAADSAEPQMAVRPFGMGHGTANVLREGAVESTPSGVEIPAFLRRRRLQGK


>Klebsormidium nitens FtsZ2
MEATAAAARLPFAQIRGAAFLQSAPKVQACIKHSLTSPILSLDPSPAATSNRTVCRSQVKQWATIPEQKSPYSSVPEVLRQGSFPNRALAPTLRQKSRTRAASETASTSLPTENGRPSPVASLQGPSEPYFPNNEANIKVIGVGGGGSNAVNRMVQSEMTGVEFWIVNTDAQAMANSPVEPSHRLQIGQVLTRGLGAGGNPDIGQQAAEESKALLEEAVRGADMVFVTAGMGGGTGSGAAPIVARVAKDLGVLTVGIVTTPFSFEGRRRSNQAAEGITALRGAVDTLITIPNDKLLTAVSQSTPVTEAFNLADDILRQGVRGISDIITVPGLVNVDFADVRAIMQDAGSSLMGIGIGTGKSRARDAAVSAIQSPLLDIGIERATGIVWNITGGKDMTLFEVNQAAEVIYELVDPNANLIFGAVVDENMAGALSITLIATGFRSPEEAGLAQRGQVLPGVRPSVVPPSLGSSSAGGPPVPEFLKKAGVKKKPWPF


>Spirogloea_muscicola FtsZ2
MAQPRHHRGGSAHQRSRNIGVAAALAAAPVAATEPGTRLTSTAADEGCRDDDGAGRSSPAAQVRAWRPPNEGSLAGRALIKVFGVGGGGCNAVNQMIKSELTGVEFWAVNTDLQALNQCLTPHKVQIGRETTRGRGTGGSSLVGDEAAREALDDLIAAVAGADLVFVAAGMGGGTGSGAGPAVARLAKANGALTIGIVTEPFSFEGRKRMQEAALGVEAMRAAVDTLVVVPNDRLMSAVSQDTPIQQAFRLADDVLRQGVQGISDIITVPGLVNVDFADVRAVMQNAGSAMLGVGIGSGKHRAEEAARAAIMSPLLMTAPARPNGVVYNITGGKDLTLLELNKAAEIVYEMADPNANVIFGAVIDDSSEGSIRMTVIATGFQEGTSGEMTSSDLVQRVTQGLPQSKDLDKEPLRGRGWLESESTADSWQNVVPEFLRRRKGKGRK


>Takakia lepidozioides FtsZ2 
MAAAMDGAAVLHVSASLCLFPSLSDSSRPSLFCCSQDGKISPCSSRMRGGKDADAVVSVRKRWDGLRTFCAAEGGRATVGFQRNHLVGWLSRNDWKSDELWERCPRSACIHTARLGFVQGRSTHAAFVSRWGAQGAEIEREDDGTRAFRAGNGAAASGGKGNSSLAAWQSNSAFESFNEAKIKVIGVGGGGSNAVNRMLESEMQGVEFWIVNTDAQAMAMSPVPPQNRLQIGQKLTRGLGAGGNPEIGTSAAEESKAMVEEAVRGADMVFVTAGMGGGTGSGAAPVIAGVAKELGVLTVGIVTTPFSFEGRRRSVQAQEGIAALRNNVDTLIIIPNDKLLTAVSQSTPVTEAFNLADDILRQGVRGISDIITVPGLVNVDFADVRAIMADAGSSLMGIGTATGKSRAREAALSAIQSPLLDTGIERATGIVWNITGGSDMTLFEVNAAAEVIYDLVDPNANLIFGAVVDESLNGQVSITLIATGFRGQEETELQTLQHANRGIDGDMASGFGRRPTFVSPSNPTNGSGVDIPSFLKKRGRSRYPR


>Anthoceros punctatus FtsZ2 
MASILPLSSQPLPACSPASCSRRSAGGDGSRAAASLCLGSSWGEEQRQGAGLRWSRSGIAGAGAGAGAGAGAWLHDLVPEDSRRKVRAGKVSASLDSFALEQSKSRNGDLARLEQKPVTGYGISSGQAVIKVVGVGGGGCNAVNEMVSAKLPNVEFWSVNTDSQALRKSLAPNRLQIGRESTLGRGAGGSCEVGEEAATESLAELSMALEGADMVFVAAGMGGGTGSGAGPVVARLAKAMGALTVGIVTEPFSFEGAKRTQLARKGVEAMRHSCDTLVVVPNDRLLETLSAETSFLEAFHLADDVLRQGVQGISDIITVPGLVNVDFADVKAVMSNAGSAMLGIGVASGKNRAEEVAKSAIMSPLLQSIVRPSGIVYNVTGGADLTLHEVNIAAEIIYGMADPNANVIFGAVIDESFKGKLRMTVIATGFRDFNDPSPPSSQARSGELGPVKTIEDDISNWEQNLRRQASTGVPEFLRKRAIRGRDGGA


>Anthoceros agrestis Oxford FtsZ2 
MASILPLSSQPLPACSSASCSRRSAGGDGSRAAASLCLGSSWGEEQRQGAGLRWSRSGIAGAGAGAGAWLHDLVPEDSCRKVRPGKVSASLDSFALEQSKSRNGDLARPEQKPVTGYGISSGQAVIKVVGVGGGGCNAVNEMVSAKLPNVEFWSVNTDSQALRKSLAPNRLQIGRESTLGRGAGGSCEVGEEAATESLAELSMALEGADMVFVAAGMGGGTGSGAGPVVARLAKAMGALTVGIVTEPFSFEGAKRTQLARKGVEAMRHSCDTLVVVPNDRLLETLSAETSFLEAFHLADDVLRQGVQGISDIITVPGLVNVDFADVKAVMSNAGSAMLGIGVASGKNRAEEVAKSAIMSPLLQSIVRPSGIVYNVTGGADLTLHEVNIAAEIIYGMADPNANVIFGAVIDESFKGKLRMTVIATGFRDFNDPSPPSSQARSGELGPVKTIEDDISNWEQNLRRQASTGVPEFLRKRAIRGRDGGA


>Marchantia paleacea FtsZ2
MVVCAMEVVGALTGGICAFAAATSSSSSHVGLRRVSNSTSSASVVADCGRRRDLDEERLKGVAEELGCHRSSLWAAVAAGETSVRGIRKSRGVWAASRSNWESLRKVSALASQWGSESSVEWQEDEYQYTRPGNGSLTASKAGGGGSPLPSASSWQGAPPIQSFNEAKIKVIGVGGGGSNAVNRMLQSEMKGVEFWIVNTDSQAMAMSPVQEENRLQIGQKLTRGLGAGGNPEIGMSAAEESKALVEEALRGADMVFVTAGMGGGTGSGAAPVIAGVAKALGILTVGIVTTPFSFEGRRRSVQAQEGIAALRNNVDTLIIIPNDKLLTAVSQSTPVTEAFNLADDILRQGVRGISDIITVPGLVNVDFADVRAIMADAGSSLMGIGTATGKSRARDAALSAIQSPLLDVGIERATGIVWNITGGSDMTLFEVNAAAEVIYDLVDPNANLIFGAVVDESYTGEVSITLIATGFRGQDDSELRSVQQTVRSMDGDLGRRPSGVPPLSGSNGSTVDIPSFLKRRGRSRYPRVG


>Physcomitrella patens FtsZ2 
MALFSGCSGWAGLKVSSRVGGEACRTPPVVHCSMHSRSSVRALRRIDRALSNGGLCNFGERDLLALEAKSPLRCEPPSSVMRNPVMAFEGSGDDTGSYNEAKIKVIGVGGGGSNAVNRMLESEMQGVEFWIVNTDAQAMALSPVPAQNRLQIGQKLTRGLGAGGNPEIGCSAAEESKAMVEEALRGADMVFVTAGMGGGTGSGAAPIIAGVAKQLGILTVGIVTTPFAFEGRRRAVQAHEGIAALKNNVDTLITIPNNKLLTAVAQSTPVTEAFNLADDILRQGVRGISDIITVPGLVNVDFADVRAIMANAGSSLMGIGTATGKSRAREAALSAIQSPLLDVGIERATGIVWNITGGSDMTLFEVNAAAEVIYDLVDPNANLIFGAVVDEALHGQVSITLIATGFSSQDEPDARSMQNVSRILDGQAGRSPTGLSQGSNGSAINIPSFLRKRGQTRH


>Ceratodon purpureus FtsZ2 
MAHYIGCASWSGLRACSPVGVDAGSTRSSGVRGQRRIIASARGLGFNGAGNQVALETSTTGSCRVRGMPVMSALGGGRDELGSYNEAKIKVIGVGGGGSNAVNRMLESEMQGVEFWIVNTDAQAMALSPVPAQNRLQIGQKLTRGLGAGGNPEIGCSAAEESKAMVEEALRGADMVFVTAGMGGGTGSGAAPIIAGVAKQLGVLTVGIVTTPFAFEGRRRAVQAHEGIAALKNNVDTLITIPNNKLLTAVAQSTPVTEAFNLADDILRQGVRGISDIITVPGLVNVDFADVRAIMANAGSSLMGIGTATGKSRAREAALSAIQSPLLDVGIERATGIVWNITGGSDMTLFEVNAAAEVIYDLVDPNANLIFGAVVDEALQGSVSITLIATGFSSQEEPDARSLQHVNRILEGQAGAIRSSGQSGNGASNSSGINIPSFLRKRGQTRN


>Diphasiastrum complanatum FtsZ2 
MASFVKALIISDNNSSSTALRNMLSLTRSINLSTQKNGRGNMLASSHKTLHSKGHGTMNCTREANTNLTRAKYTRRGNKLIAGGWPKEPYLKRGKCQTTMSVSSTVWEPDAVFNWQDDGWLHMTTSNINEGFGGTPAERPKASSFRGSPVRESYNEAKIKVIGVGGGGSNAVNRMVQSEMKGVEFWIVNTDAQAMAMSPVLPGNRLQIGQKLTRGLGAGGNPEIGMSAAEESRSLVEEALQGADMVFVTAGMGGGTGSGAAPVIAGVAKSLGILTVGIVTTPFSFEGRRRAVQAREGIASLRNNVDTLITIPNDKLLTAVSQSTPVTEAFNLADDILRQGVRGISDIITVPGLVNVDFADVRAIMADAGSSLMGIGTATGKSRARDAALNAIQSPLLDIGIERATGIVWNITGGSNMTLFEVNAAAEVIYDLVDPNANLIFGAVVDDSANDQVSITLIATGFRGQEDAEFQTSRQSTQAGEEESSPGTGRRPSLVSSSNSTNGAIVDIPNFLKKRGRSRFVK


>Adiantum capillus-veneris FtsZ2
MLLSDSLSKLCSNRIALPELECNPGQGLRSSVEVESYYGQNPRALAHMHCPRLSATSSRVSSSYDFASQVHPRNVKRAPSSISSYSVGSERYAGRWQDDRATNARHTFSDMEREISSSNEWLESDLYNEAKIKVVGVGGGGSNAVNRMLESDMKGVEFWIVNTDLQALKMSPLPADNRLQIGSQLTRGLGAGGNPEIGMNAAEESRALVEEAVRGADMVFVTAGMGGGTGSGAAPVIAAVAKSLGILTVGIVTTPFSFEGRRRARQAQEGIAALRHSVDTLIMIPNDKLLTAVSQSTPVTEAFNLADDILRQGVKGISDIITVPGLVNVDFADVRAIMTDAGSSLMGIGTASGKSRARDAALNAIQSPLLDVGIERATGIVWNITGGSDLTLFEVNAAAEVIYDLVDPNANLIFGAVVDESYSGQVSITLIATGFKGHVEGERQVSLPSITRPPQTLGNGAPIDVPDFLKRRGRARKI


>Ceratopteris richardii FtsZ2
MAYAYACISGGTVSVRLSLSGSMLHQTSVLYDENICSLSLPIRSRRDDVGKLFGVHSNVKTRIRGLPKVSFPLRSLDDYCPIAQRQHVGCQSMKRQQCKTKSCERGFFPASAGRRFSADFSEDGDLKEAKIKVIGVGGGGSNAVNRMLESEMQGVEFWIVNTDVQALKMSTLPSDNKLQIGAQLTKGLGAGGIPEIGMNAAEESRAVIEEAVRGADMVFVTAGMGGGTGSGAAPVIAGVTKSLGILTVGIVTTPFSFEGRRRSIQAEEGIAALKRNVDTLITIPNDKLLTAVSQSTPVTEAFQLADDILRQGVKGISDIIMVPGLVNVDFADVRAIMVDAGSSLMGIGTGSGKFRARDAATNAIQSPLLDIGIDRATGIVWNITGGPDLTLFEVNAAAEVIYDLVDPNANLIFGAVVDEAYTGQVSITLIATGFKGRSDGQKTISRVTPIPFQTAGGSDTTFDVPEFLKRRGRVRKI


>Alsophila spinulosa FtsZ2
MCSRMLLSDSSSKLCNSRIHSSELECRHGHGLSTSLHMKCSSYSPASRVYGSGECYSLPNFANSGLHIHPKKALSNIFAYSVGSESYARRWQEDLTTKRRQTFGDSFDMDRQLSCSDEWLESDMYNEAKIKVIGVGGGGSNAVNRMLESEMKGVEFWIVNTDLQALKMSSLPMDNRLQIGSQLTRGLGAGGNPEIGMNAAEESRALIEEAVRGADMVFVTAGMGGGTGNGAAPVIAGVAKSLGILTVGIVTTPFSFEGRRRAHQAREGIAALRHSVDTLITIPNDKLLTAVSQSTPVTEAFNLADDILRQGVKGISDIITVPGLVNVDFADVRAIMTDAGSSLMGIGTASGKSRARDAAMNAIQSPLLDVGIERATGIVWNITGGTDLTLFEVNAAAEIIYDLVDPNANLIFGAVVDESYSGQVSITLIATGFKGPVEGERQVSLPSVTRPPPASGNGAPIDVPDFLKRRGRARKY


>Pinus tabuliformis FtsZ2
MAAGIQFFSPSTVESALQASTGFIHPSTRKKLSDSALQGNHLSTPSRNCDSVSPLAVLGGSSLLQYLLARPLSRTIVSCQTPWGSGIEPGIATASLCMENHAMNIKDGLHTRTTGFIQLKMTSGSKLAEHFRNSQRSNHVRRSIMASQGYSSRQDPFLDLHPEVSILRGDGRNITSSSKKEIAKHVPSPLEDFPPPVNNNEAKIKVIGVGGGGSNAVNRMIESEMKGVEFWIVNTDVQAMKMSPISPENRLQIGKELTRGLGAGGNPEIGMNAAKESRSVVEEAVSGADMVFVTAGMGGGTGTGGAPVIAGVAKSLGILTVGIVTTPFSFEGRRRAVQAQEGIAALRNNVDTLIVIPNDKLLTAVSQSTPVTEAFNLADDILRQGVRGISDIITVPGLVNVDFADVRAIMANAGSSLMGIGTATGKTRARDAALNAIQSPLLDVGIERATGIVWNITGGSDLTLFEVNAAAEVIYDLVDPNANLIFGAVIDESLTGQVSITLIATGFKGQDEMEGKAAQGTRQFSYGDVNSGASRGSSVPTNGATVEIPEFLKRKGRSRYPRAI


>Picea sitchensis FtsZ2
MAAGIQFLPPLTVESALKASAGFTYPSTRNKLSDSALQGNHLSIPSRNCDSISPLAVLGLRGSSLPQYLLARPLCRTIISSQTPWDSGIDPGIAAAGLYMENHAMNIKDGLHTRSTGQCTGFMHIQFKMTSGSKLAEHFRNSQRSNHSRRSIMASHGYSSRPDPFLDLHPEVSILRGDGRNMTSSTKKEIAKHVPSPLEDFSPPANNNEAKIKVIGVGGGGSNAVNRMIESEMKGVEFWIVNTDVQAMKMSPISPENRLQIGKELTRGLGAGGNPEIGMNAAKESRSVVEEAVSGADMVFVTAGMGGGTGTGGAPVIAGVAKSLGILTVGIVTTPFSFEGRRRAVQAQEGIAALRNNVDTLIVIPNDKLLTAVSQSTPVTEAFNLADDILRQGVRGISDIITVPGLVNVDFADVRAIMANAGSSLMGIGTATGKTRARDAALNAIQSPLLDVGIERATGIVWNITGGSDLTLFEVNAAAEVIYDLVDPNANLIFGAVIDESLTGQVSITLIATGFKGQDAMEGKAAQGTRQFSYGDVNSGGSHGSSVPTNGATVEIPEFLKRKGRSRYPRAF


>Ginkgo biloba L. FtsZ2
MAAWLQFPSTVESAFQVSSGFISPNNGKSLSDLLPQGNCLCTPRNFHSVSALALLRGSSALYRKRVLLTKSSTRGLNSCQALWSSSTELAIVIPGSCHDSETVNRNIHVRIKNMEENMGFMGMQLNNTLSSRLGEHIRNSQRRTRFGGFIMASYSSYSSKDPFLDLHPEVSILRGDGRDLTNSTKKESSNNVTVPWENSSPSAHSNEAKIKVIGVGGGGSNAVNRMIESEMKGVEFWIVNTDVQAMKMSPVYPENRLQIGQELTRGLGAGGNPEIGMNAAKESKSSVEEAVSGADMVFVTAGMGGGTGTGGAPVIAGVAKSLGILTVGIVTTPFSFEGRRRAVQAQEGIAALRTNVDTLIVIPNDKLLTAVSHSTPVTEAFNLADDILRQGVRGISDIITVPGLVNVDFADVRAVMADAGSSLMGIGTATGKTRARDAALNAIQSPLLDIGIERATGIVWNITGGSDLTLFEVNDAAKVIYELVDPNANLIFGAVIDESLSGQVSITLIATGFKGQDEIEGKVAQSTRQFSHRDANSGVSRRSTVLNDGATVEIPEFLKRKGRSRYPRAL


>Musa acuminata subsp. malaccensis FtsZ2
MATPRACISPLHGRCSVGVSAVHVGRPLLEGRPSSISGIFLRFDPKDVSSSRLRCSANQNSFGSYHDKDPFLHLHPEVSLLRGERKDAVSDARNDKTGASIVENLRDSAAQDNYNEAKIKVIGVGGGGSNAINRMIESSMKGVEFWIVNTDVQAMRMSPVFPENRLQIGRELTRGLGAGGNPDIGMNAANESKESIEMALASADMVFVTAGMGGGTGTGGAPVIAGIAKSMGILTVGIVTTPFSFEGRKRTVQAQEGIAALRNNVDTLIVIPNDKLLTAVSPNTPVAEAFNLADDILRQGVRGISDIITVPGLVNVDFADVRAIMANAGSSLMGIGTATGKTRARDAALNAIQSPLLDIGIERATGIVWNITGGNDLTLYEVNAAAEVIYDLVDPGANLIFGAVIDQSLCGQVSITLIATGFRRQDESGSRPLQGAQIGGDNLGKNRHTSSPLTEGSMIEIPEFLRKKGRSHYPRA


>Dioscorea alata FtsZ2
MAVQVPCFMQFDCRCSVGVSAIPGGRVLAENWTSRNTSLRAIDERSTLSGLWQRSVSCSPRFRCSANSHNIGSYSNRDPFLYLHPEVSALRGEGNNTVIDPRKEAPAGNVAENLRDSSLPNNYNEAKIKVIGVGGGGSNAVNRMIESSMKGVEFWIVNTDVQAMRMSPVYPENRLQIGQELTRGLGAGGNPDIGMNAANESKESIQEAVSGADMVFVTAGMGGGTGTGGAPIIAGIAKSMGILTVGIVTTPFSFEGRRRAVQAQEGIAALRSNVDTLIVIPNDKLLTAVSLNTPVTEAFNLADDILRQGVRGISDIILVPGLVNVDFADVRAIMANAGSSLMGIGTATGKSRARDAALNAIQSPLLDIGIERATGIVWNITGGNDLTLHEVNAAAEVIYDLVDPSANLIFGAVIDQSLTGQVSITLIATGFKRQEETEGGSLQGAQSGGHGDGLGMNRRQSSSITEGNLVEIPEFLRKKGRSRFPRA


>Elaeis guineensis FtsZ2
MAANIWCLAPFDGRCPGGVSAILGRRSLTVDWSGRCSSFNIWNERNGFYVSGQRAVSCSRVRCSAKSNSHSIGSYHNKDPFLHLHPEVSMLRGEATDMIMDSKKDKLGSNVTESLRESSLPDNYNEAKIKVIGVGGGGSNAVNRMIESSMKGVEFWIVNTDVQAMRMSPVYPENRLQIGQELTRGLGAGGNPDIGMNAARESKESIEEAVSGADMVFVTAGMGGGTGTGGAPVIAGIAKSMGILTVGIVTTPFSFEGRKRAVQAQEGIAALRNNVDTLIVIPNDKLLTAVSPNTPVTEAFNLADDILRQGVRGISDIIMVPGLVNVDFADVRAIMADAGSSLMGIGTATGKTRARDAALNAIQSPLLDIGIERATGIVWNITGGNDLTLYEVNAAAEVIYDLVDPGANLIFGAVIDQSLSGQVSITLIATGFKRQEETEGRSFQGAHLGGDNLIGINRRPSSSLSEGSMVEIPEFLRKKGRSRYPKA


>Arabidopsis thaliana FtsZ2
MATYVSPCFTPSDSRLLTVLRKNVLPENHLGRLNSIRTIDSKKNRVVVAAQKSESSPIRNSPRHYQSQAQDPFLNLHPEISMLRGEGTSTIVNPRKETSSGPVVEDFEEPSAPSNYNEARIKVIGVGGGGSNAVNRMIESEMSGVEFWIVNTDIQAMRMSPVLPDNRLQIGKELTRGLGAGGNPEIGMNAARESKEVIEEALYGSDMVFVTAGMGGGTGTGAAPVIAGIAKAMGILTVGIATTPFSFEGRRRTVQAQEGLASLRDNVDTLIVIPNDKLLTAVSQSTPVTEAFNLADDILRQGVRGISDIITIPGLVNVDFADVRAIMANAGSSLMGIGTATGKSRARDAALNAIQSPLLDIGIERATGIVWNITGGSDLTLFEVNAAAEVIYDLVDPTANLIFGAVVDPALSGQVSITLIATGFKRQEEGEGRTVQMVQADAASVGATRRPSSSFRESGSVEIPEFLKKKGSSRYPRV


>Nicotiana attenuata FtsZ2
MASCTSAVCMPPDTRLRNGLLAVLGKRFCPLKMQDEKNGFLGVNQKGISSWPHLKCSANSHRFNNYQSKDSFLNLHPEISMLRGEGNDTFTTSKQESSGGAVTESLMDSSNLKNFNEAKIKVVGVGGGGSNAVNRMIESSMNGVEFWIVNTDIQAIRMSPAFPEHRLPIGQELTRGLGAGGNPDIGMNAAKESKEAIEDAVRGADMVFVTAGMGGGTGTGGAPIIAGIAKSMGILTVGIVTTPFSFEGRRRAVQAQEGIAALRENVDTLIVIPNDKLLTAVSASTPVTEAFNLADDILRQGVRGISDIITIPGLVNVDFADVRAIMANAGSSLMGIGTATGKTRARDAALNAVQSPLLDIGIERATGIVWNITGGSDLTLFEVNAAAEVIYDLVDPSANLIFGAVIDPSLSGQVSITLIATGFKRQEESDGRPLQGNQLAQGDANIGINRRPSSFLEGGSVEIPEFLRKKGGSRYPRV


>Cucumis sativus FtsZ2
MASYASMNFTLTRNPVGMLSALGGRVSMEHHSGKSYMKMPEDRNGFVGINQKSNLAKSSSNSHSVSPYQNRDSFLDLHPEISMLRGEGSNSVNSPRKENLGGITSENLEDASSSNYNEARIKVIGVGGGGSNAVNRMIESSMQGVEFWIVNTDVQAMKMSPVYPENRLQIGQELTRGLGAGGNPEIGMSAANESKEAIEEALYGSDMVFVTSGMGGGTGTGGAPVIAGIAKSMGILTVGIVTTPFSFEGRRRAVQAQEGIANLRDKVDTLIVIPNDKLLTAVSQSTPVTEAFNLADDILRQGVRGISDIITIPGLVNVDFADVRAIMANAGSSLMGIGTATGKTRARDAALNAIQSPLLDIGIERATGIVWNITGGSDLTLYEVNAAAEVIYDLVDPTANLIFGAVIDPSLSGQVSITLIATGFKRQEESEGRPLQASQLSQGDNNFGINRRPSSLNEVSSFEIPEFLKKKGRSRYPRA


>Zea mays FtsZ2
MATQLPCFTQLSPPSCSWIKDVGNCKATPDRVARSARALGHCHFRCCAGPRSANSFKKKDSFEKKDSFLELHPEVSLLRGEKSAEVVPMKGSSDGGLLEGLGVPPDRNDYSEAKIKVVGVGGGGSNAVNRMIESSMNGVEFWIVNTDVQAIRMSPVLPHNRLQIGQELTRGLGAGGNPDIGMNAAKESSESIQEALFGADMVFVTAGMGGGTGTGGAPVIAGIAKSMGILTVGIVTTPFSFEGRRRAVQAQEGIAALRNSVDTLIVIPNDKLLSAVSPNTPVTEAFNLADDILRQGIRGISDIITVPGLVNVDFADVRAIMQNAGSSLMGIGTATGKSRARDAALNAIQSPLLDIGIERATGIVWNITGGTDLTLFEVNAAAEIIYDLVDPNANLIFGAVIDPSLSGQVSITLIATGFKRQDEPEGRVSKGGQQSENGRRPSPAEGSSTVEIPEFLRRRGPSRFPRV


>Populus trichocarpa FtsZ2
MAACVSPYCTLGDSRKPMGMLSVVGARMRVSTENHLGMGRFGSLKMTESKSKSKSKSNNLPQCISKIPEQYQNSSSKDPFLNLHPEVSMLRVRGEEGNNKVTTTAPARNGSSPSNHNEANIKVIGVGGGGSNAVNRMIESSMKGVEFWVVNTDVQSMSMSPVFPENRLQIGQDLTRGLGAGGNPEIGMNAAKESKQAIEEAVYGADMVFVTAGMGGGTGTGGAPIISGVAKSMGILTVGIVTTPFSFEGRRRAVQAQEGIAALRDNVDTLIVIPNDKLLTAVSQTTPVTEAFNLADDILRQGVRGISDIITVPGLVNVDFADVRAIMANAGSSLMGIGIATGKTRARDAALNAIQSPLLDIGIERATGIVWNITGGSDLTLFEVNAAAEVIYDLVDPTANLIFGAVIDPSLSGQVSITLIATGFKRQEENEGRPFQASQLAPGEVTSGINRRPSTFTEGGSVEIPEFLKKKGRSRYPRA
